# Supplementary material for: Serum creatinine and estimated glomerular filtration rate (eGFR) in early pregnancy and changes during the pregnancy
Source: PLOS Glob Public Health. 2023 Jan 26;3(1):e0000443. doi: 10.1371/journal.pgph.0000443 (PMC10021427; doi:10.1371/journal.pgph.0000443)
Supplement: S1 Data — (XLSX) [file pgph.0000443.s001.xlsx]

## Sheet: Renaldata
Serial	Maternal_Ethnicity	Gravidity	Age_years	Period_of_Gestation	SCr_mol/L	eGFR_EPI
1002	1	3	34	5	48.7	122.3
1006	1	2	24	5	46.5	133.2
1021	1	3	29	5	49	126.4
1078	1	3	32	5	45.1	127.2
1116	1	2	28	5	59.5	119.4
1132	1	2	25	5	46.1	132.7
1139	1	4	32	5	48.4	123.4
1167	1	3	37	5	54.3	115.5
1347	1	3	33	5	52.6	120.1
1380	1	1	24	5	59	123.2
1388	1	2	29	5	62.5	115.7
1392	1	2	27	5	53.7	124.4
1420	1	1	19	5	57.2	128.9
1467	1	2	24	5	57.7	124.1
1484	1	4	37	5	51.5	117.6
1512	1	2	23	5	65	115.1
1560	1	2	26	5	37.7	140.8
1568	1	2	40	5	64.6	102.9
1782	1	5	30	5	64.1	111.4
1792	1	1	26	5	56.7	123.1
1807	1	3	36	5	51.9	118.1
1854	1	3	34	5	53.5	118.6
1875	1	1	20	5	54.4	130.1
1909	1	2	29	5	25.3	157.1
1937	1	1	20	5	52.7	131.5
1964	1	3	33	5	64.1	109.1
1973	1	3	31	5	63	113
1974	1	1	25	5	62.3	119.4
2040	1	2	33	5	51.8	120.7
2152	1	2	30	5	52.4	122.8
2174	1	3	34	5	71.6	94.8
2182	1	1	19	5	51.5	133.4
2226	1	1	21	5	54.6	129.1
2309	1	3	30	5	44.2	129.9
2345	1	2	22	5	69.3	107.2
2349	1	2	31	5	61.4	115.7
2350	1	4	32	5	40.9	131.4
2375	1	1	18	5	49.4	136.2
2378	1	2	25	5	53.5	126.3
2402	3	2	18	5	39.1	147.1
2406	3	3	25	5	49.9	128.3
2411	3	1	20	5	49.3	134.4
2414	3	3	25	5	57.8	123.2
2442	3	4	31	5	59.9	116.7
2461	3	5	33	5	56.7	117.2
2464	3	3	33	5	55	118.3
2477	3	4	32	5	54.5	119.5
2606	1	1	21	5	55.1	128.7
2645	1	3	34	5	43.3	127.1
2655	1	3	28	5	58.1	120.4
2666	1	3	28	5	53	124.1
2695	1	1	23	5	54	127.7
2723	1	3	24	5	67.8	108.6
2751	1	3	28	5	57.2	121
2765	1	2	27	5	59.7	120.1
2824	1	2	23	5	53.2	128.3
2848	1	3	24	5	56	125.3
2884	1	2	31	5	68.3	102.5
2895	1	2	27	5	72.4	98.2
2906	1	1	23	5	58	124.8
2911	1	2	24	5	57.7	124.1
2927	1	5	31	5	61.3	115.8
2968	1	1	26	5	65.6	111.4
2994	1	1	33	5	65.8	105.7
3009	1	2	23	5	59.2	123
3022	1	1	27	5	70	102.3
3099	1	1	22	5	44.6	136
3140	1	2	24	5	49.9	129.3
3218	3	1	24	5	46.2	133.5
3248	3	1	25	5	69.2	105.2
3442	1	1	27	5	51.5	126.1
3478	1	1	29	5	59.4	118.7
3500	1	1	26	5	53	125.8
3550	1	4	30	5	47.6	126.7
3567	1	5	29	5	59.3	118.7
3638	1	2	23	5	52.2	129.2
3642	1	1	19	5	54.3	131.1
3707	1	3	34	5	42.2	128.2
3760	1	2	21	5	56.6	127.5
3782	1	1	19	5	51.3	133.6
4012	1	2	21	5	55.7	128.2
4032	1	2	32	5	62.1	113.4
4044	1	1	22	5	55.3	127.6
4050	1	1	27	5	63.1	116
4114	1	3	35	5	58.2	114.5
4129	1	3	37	5	65.5	103.3
4139	1	1	20	5	57.2	128
4530	1	4	29	5	54.8	121.9
4539	1	1	30	5	52.1	123
4553	1	3	34	5	64.7	107.1
5592	1	3	24	5	56.2	125.2
5611	1	3	34	5	59.4	114.6
5642	1	2	27	5	69.6	103
5644	1	1	18	5	57.8	129.4
5649	1	4	35	5	53.4	117.8
5700	1	1	25	5	57.6	123.3
8051	3	2	31	5	52.6	121.8
8212	3	1	26	5	57.6	122.4
8224	3	2	28	5	55.7	122.1
8239	3	3	27	5	58.2	121.2
1007	1	4	22	6	45.7	135.9
1009	1	3	32	6	51	122.2
1028	1	4	27	6	32.1	147.4
1056	1	2	26	6	51.4	127.1
1064	1	2	23	6	47.6	132.2
1082	1	2	26	6	57.6	122.4
1085	1	2	31	6	55.1	119.9
1106	1	2	22	6	51.3	130.8
1109	1	2	27	6	56.7	122.2
1111	1	1	18	6	44.8	139.7
1119	1	2	28	6	62.9	115.6
1121	1	2	22	6	59.4	124.7
1143	1	2	24	6	28.8	156
1145	1	1	25	6	45.8	133
1159	1	2	23	6	43.7	136.9
1163	1	3	35	6	53.8	117.5
1166	1	2	41	6	46.8	118
1170	1	2	27	6	49.9	127.5
1187	1	1	24	6	47	132.8
1194	1	3	34	6	73	92.6
1205	1	4	22	6	55.6	127.4
1210	1	1	26	6	67.5	107.6
1241	1	4	32	6	66.4	105.3
1274	1	1	26	6	42.3	135.5
1277	1	1	18	6	41.3	144.5
1280	1	1	26	6	50.4	127.9
1297	1	2	26	6	61.5	119.8
1300	1	2	29	6	67.8	104.8
1304	1	2	24	6	50.9	129.3
1337	1	1	33	6	58.2	116.2
1377	1	2	37	6	56.9	113.8
1401	1	2	29	6	55.5	121.4
1402	1	2	30	6	60.1	117.4
1413	1	2	26	6	53.4	125.5
1449	1	3	32	6	60.2	115.7
1460	1	3	29	6	48.3	127
1505	1	4	33	6	41.4	129.9
1542	1	2	25	6	50.7	128.6
1552	1	2	28	6	53.2	123.9
1555	1	3	39	6	60.1	110.2
1574	1	3	26	6	21	170.6
1585	1	2	22	6	45.5	136.1
1617	1	2	35	6	58.4	114.4
1627	1	3	26	6	61	120.1
1712	3	3	31	6	50.2	122.8
1753	1	1	23	6	41.6	139.2
1759	1	6	35	6	58.2	114.5
1765	1	2	33	6	60.2	114.9
1766	1	3	24	6	61.6	121.4
1774	1	3	30	6	37	136.7
1776	1	3	37	6	58.8	111.8
1783	1	4	30	6	61.7	116.4
1790	1	1	27	6	42.4	134.5
1791	1	2	26	6	52.4	126.3
1800	1	3	38	6	51.6	116.7
1811	1	4	34	6	60.2	114.1
1815	1	3	26	6	38.5	139.8
1816	1	3	25	6	31.3	150.7
1819	1	1	27	6	58.4	121
1823	1	2	25	6	49.8	129.3
1828	1	2	38	6	44.9	122.1
1840	1	3	37	6	54.1	115.7
1846	1	3	36	6	51.7	118.3
1848	1	2	29	6	47.6	126.7
1876	1	3	34	6	66.2	104.2
1881	1	4	31	6	50.8	123.2
1886	1	2	32	6	53.2	120.5
1906	1	2	26	6	41.9	135
1908	1	3	32	6	42.1	130.1
1910	2	1	26	6	72.7	98.4
1919	1	3	27	6	55.2	123.3
1932	1	2	24	6	69.6	105.2
1938	1	3	30	6	42.3	131.8
1945	1	1	24	6	47.6	132.2
1968	1	3	28	6	61.1	118.4
1972	1	2	27	6	51.7	126
1975	1	1	33	6	55.5	118
1978	1	3	27	6	72.4	98.2
1980	1	2	39	6	59.8	110.4
1998	1	3	32	6	60.2	115.7
2016	1	2	25	6	65.4	112.6
2030	1	2	38	6	49.5	118.3
2046	1	2	36	6	52.4	117.7
2057	1	3	34	6	71	95.7
2064	1	1	29	6	57.4	120
2070	1	4	30	6	49.5	125.1
2099	1	3	37	6	50.7	118.2
2114	1	5	34	6	73.4	92
2115	1	1	38	6	62.3	109
2117	1	1	40	6	62.4	107.3
2136	1	4	24	6	79.1	90.1
2167	1	2	21	6	61.1	124.4
2169	1	4	25	6	63.6	115.7
2181	1	1	22	6	52.4	129.9
2191	1	1	28	6	61	118.5
2194	1	1	23	6	50	131
2223	1	2	28	6	57.8	120.6
2227	1	1	27	6	53.7	124.4
2228	1	4	34	6	53.4	118.7
2236	3	1	18	6	63.9	121.7
2241	1	4	25	6	53.9	126
2287	1	1	19	6	60	126.9
2290	1	3	24	6	61.9	120.4
2310	1	2	25	6	53.6	126.2
2320	1	4	32	6	63.1	112
2325	1	3	34	6	69.5	97.5
2327	1	2	28	6	61.6	118.1
2338	1	4	27	6	52.9	125
2355	1	2	18	6	78.5	94.2
2371	1	3	24	6	52.4	128.1
2383	1	3	22	6	59.6	124.5
2392	1	1	27	6	63.6	114.9
2394	1	2	25	6	51	128.3
2423	3	3	36	6	53.8	116.7
2429	3	1	26	6	48.5	129.6
2438	3	2	29	6	52.8	123.4
2478	3	1	19	6	52.2	132.8
2525	1	3	31	6	52.9	120.7
2530	1	3	32	6	48.9	123.9
2541	1	2	24	6	46.3	133.4
2547	1	2	29	6	57.9	119.7
2562	1	3	30	6	53.3	122.1
2581	1	1	22	6	60.7	123.8
2599	1	2	25	6	49.4	128.8
2616	1	1	20	6	40.2	142.7
2638	1	1	31	6	58.4	117.7
2690	1	3	29	6	51.5	124.4
2691	1	2	29	6	52.7	123.4
2709	1	2	26	6	55.7	123.8
2719	1	2	20	6	46.5	137
2778	1	2	31	6	57.9	118
2779	1	2	23	6	46.1	134.5
2790	1	1	28	6	54.3	123.1
2799	1	1	23	6	47.6	133.1
2811	1	2	23	6	47.8	132
2817	1	3	25	6	63.3	117.2
2833	1	2	23	6	58.4	124.5
2845	1	2	27	6	49.9	127.5
2864	1	2	25	6	59.9	121.7
2869	1	5	29	6	54.8	121.9
2871	1	2	22	6	50.2	131.7
2873	1	3	36	6	51.8	118.2
2880	1	1	33	6	73.9	91.9
2902	1	1	24	6	52.5	128
2905	1	2	23	6	63.9	117.5
2918	1	1	26	6	62.3	118.6
2926	1	4	39	6	64.7	103.4
2928	1	1	29	6	71.4	98.5
2933	1	3	26	6	51.7	126.9
2939	1	2	35	6	64.2	107.4
2955	1	1	33	6	78.4	85.5
2959	1	2	32	6	72.8	94.2
2995	1	2	28	6	66.7	107.7
3004	1	3	30	6	57.9	118
3006	1	3	32	6	56.1	118.4
3008	1	3	32	6	56.9	117.9
3014	1	1	28	6	51.5	125.3
3024	1	2	24	6	62.2	119.7
3026	1	3	29	6	66.5	107.3
3039	1	2	20	6	45.1	138.4
3040	1	1	26	6	45.8	132
3045	1	1	19	6	53.2	132
3048	1	3	30	6	50.1	124.6
3073	1	1	27	6	65.9	110
3086	1	2	32	6	64.3	109.4
3113	1	3	20	6	44.7	138.8
3137	1	2	30	6	46.7	126.7
3139	1	3	34	6	59.7	114.4
3160	3	2	22	6	32.7	151.7
3163	3	2	22	6	25.6	164.4
3224	3	1	21	6	64.5	117.8
3241	3	6	37	6	55.3	114.9
3252	1	2	24	6	41.4	138.4
3253	1	1	23	6	52.9	128.6
3268	1	1	28	6	54.8	122.7
3319	1	2	22	6	45.9	135.7
3334	1	1	28	6	51.3	125.4
3357	1	2	25	6	35	145.3
3373	1	3	29	6	71.8	97.1
3396	1	1	20	6	43.7	139.8
3400	1	3	34	6	51.5	120.1
3436	1	2	29	6	56.2	120.9
3450	1	3	33	6	65.7	105.9
3463	1	1	22	6	49.5	132.4
3464	1	1	38	6	61.8	110
3471	1	3	26	6	63.2	116.6
3503	1	2	19	6	53.4	131.8
3520	1	5	35	6	49.4	120.9
3522	1	2	23	6	65.1	114.9
3560	1	2	30	6	54	121.6
3563	1	1	27	6	28.5	153.2
3594	1	2	28	6	58.7	120
3602	1	1	24	6	66	112.2
3604	1	1	29	6	65.6	109.1
3608	1	2	33	6	62	113.6
3651	1	2	22	6	67	110.9
3663	1	3	28	6	61.2	118.3
3669	1	2	31	6	54.3	120.5
3670	1	1	23	6	64	117.2
3711	1	3	30	6	60.9	116.1
3732	1	3	27	6	60.6	119.6
3770	1	3	27	6	48.9	127.4
3785	1	3	27	6	51.3	126.3
3789	1	2	24	6	55	126.1
3797	1	1	28	6	56.5	121.5
3801	1	2	21	6	52.4	130.8
3804	1	3	36	6	57.8	114
3812	1	1	27	6	54.3	123.1
3822	1	3	29	6	58.6	119.2
3858	1	4	27	6	59.9	120
3922	3	1	19	6	54.7	130.8
3924	3	2	23	6	52.3	129.1
3939	3	1	20	6	46.9	136.6
3946	3	1	22	6	43.2	138.4
3961	3	5	29	6	56.8	120.4
3970	3	2	27	6	46.4	130.5
3971	3	3	28	6	49.4	127
4023	1	2	28	6	53.8	123.5
4033	1	2	32	6	61.8	114.7
4035	1	3	32	6	71.1	96.9
4040	1	1	21	6	54.7	129
4055	1	3	21	6	57.9	125.7
4075	1	1	24	6	69.9	104.7
4087	1	2	30	6	62.4	115.1
4121	1	2	23	6	46.3	134.4
4133	1	2	32	6	44.9	127.4
4170	1	3	28	6	58.6	120
4509	1	1	20	6	53.1	130.2
4519	1	3	24	6	42.6	137.1
4520	1	2	27	6	61.9	118.7
4533	1	1	24	6	62.7	119.4
4536	1	1	26	6	51.8	126.8
4547	1	1	33	6	62.8	111.8
4571	1	1	24	6	51.4	128.9
5524	1	3	23	6	75.9	95.4
5534	1	3	36	6	63.8	107.4
5551	1	1	24	6	50.8	129.4
5585	1	1	23	6	56.2	126.1
5589	1	2	27	6	54.3	124
5598	1	2	33	6	60.4	114.7
5632	1	1	21	6	46.2	136.3
5646	1	5	29	6	55.5	121.4
5654	1	2	27	6	55	123.4
5662	1	2	30	6	64.8	110
5707	1	1	27	6	48.2	128.9
5710	1	2	29	6	63.1	114.4
5717	1	2	22	6	56.5	126.7
8007	3	2	26	6	46.3	131.6
8023	3	3	33	6	58.8	115.8
8039	3	3	29	6	62.3	116.1
8056	3	3	24	6	45.8	133.9
8221	3	3	26	6	57.3	122.6
8226	3	1	25	6	62	120.1
8237	3	2	24	6	51.2	129.1
1005	1	3	37	7	51	118
1015	1	3	31	7	56.1	119.2
1018	1	3	26	7	50.2	128.1
1022	1	2	30	7	48.4	126.1
1023	1	3	28	7	55.1	122.5
1024	1	4	36	7	46.1	122.8
1029	1	2	25	7	53	126.7
1032	1	3	38	7	55.2	114.1
1033	1	3	33	7	45.4	126
1042	1	5	39	7	66.8	99.5
1043	1	2	21	7	44.8	137.7
1046	2	3	28	7	49	127.3
1048	5	2	22	7	50.7	130.4
1049	1	2	19	7	49.2	135.4
1052	1	2	28	7	43.7	132.2
1054	1	4	25	7	43.1	135.6
1059	1	1	18	7	48.3	137.2
1061	1	2	25	7	57.8	123.2
1066	1	3	32	7	59.7	116
1074	1	3	28	7	55.7	122.1
1093	1	2	26	7	45.3	131.6
1097	1	2	25	7	54.9	125.3
1113	1	2	35	7	58	114.7
1115	1	3	29	7	52.1	123.9
1122	1	2	22	7	54.1	127.6
1126	1	2	23	7	54.1	127.6
1127	1	3	26	7	53.7	125.3
1148	1	2	27	7	57.3	120.9
1153	1	3	30	7	47.4	126.9
1157	1	3	37	7	48.3	120.1
1158	1	2	36	7	56.5	114.9
1174	1	4	36	7	54.9	115.9
1200	1	2	33	7	69.9	98.2
1227	1	2	31	7	38.8	134.6
1235	1	2	35	7	45.4	124.3
1273	1	2	29	7	48	127.3
1288	1	2	26	7	62.1	119.1
1298	1	4	23	7	51.6	129.6
1308	1	5	24	7	58.3	123.7
1310	1	2	27	7	54.8	123.6
1328	1	2	25	7	59.1	122.3
1353	1	2	30	7	46.1	128.1
1358	1	1	30	7	61.9	116.2
1376	1	3	23	7	59.1	124
1382	1	2	25	7	56.4	123.3
1391	1	2	33	7	62.5	112.5
1394	2	4	27	7	53.3	124.7
1407	1	2	26	7	58.2	122
1409	1	1	33	7	58.7	115.8
1416	1	1	33	7	51.4	121
1421	1	2	23	7	53.4	128.2
1429	1	3	34	7	76.2	87.9
1433	1	4	38	7	61.5	110.1
1448	1	2	25	7	53.7	126.2
1455	2	2	25	7	61.8	120.5
1457	1	3	28	7	57.3	120.9
1458	1	1	27	7	63.8	114.4
1482	1	1	25	7	49.7	128.5
1490	1	1	26	7	62.4	118.4
1491	1	1	18	7	55	131.5
1515	2	2	28	7	57.9	119.7
1518	1	2	25	7	57.9	123.1
1530	1	2	24	7	61	121.8
1558	1	1	19	7	69.7	108.8
1566	1	4	42	7	44.5	119.1
1571	1	2	24	7	71.5	101.8
1572	1	1	25	7	45.2	133.5
1586	1	1	29	7	63.7	113.1
1590	1	1	25	7	41.9	136.9
1595	1	2	29	7	63.3	113.9
1599	1	1	28	7	47.9	128.3
1602	1	2	31	7	61.2	115.9
1609	1	3	30	7	67.8	104.1
1618	1	1	29	7	43.4	131.6
1623	1	2	26	7	61.4	119.9
1625	1	2	29	7	44.3	130.7
1643	1	1	25	7	59.9	121.7
1649	1	3	28	7	50.1	126.4
1662	6	3	25	7	53.3	125.6
1679	6	2	24	7	51.3	128.1
1709	3	3	26	7	37.6	140.9
1754	1	3	31	7	49.5	124.2
1760	1	1	25	7	49.3	129.8
1769	1	2	26	7	56.3	123.4
1771	1	2	25	7	55.8	124.6
1772	1	2	30	7	52.8	122.5
1794	1	3	35	7	54.4	117.1
1795	1	1	18	7	36.4	149.6
1798	1	1	31	7	52.4	121.9
1803	1	2	28	7	43.9	132
1805	1	1	29	7	38	137.5
1831	1	4	39	7	55.5	113.1
1843	1	2	35	7	52.9	118.2
1849	1	1	26	7	62.7	117.7
1850	1	4	25	7	58.2	122.9
1856	1	2	25	7	34.7	145.7
1862	1	2	37	7	56.4	114.1
1863	1	2	29	7	36	139.9
1868	1	3	39	7	49.3	117.6
1887	1	1	27	7	57.2	121.9
1903	1	1	21	7	53.4	130
1913	1	2	26	7	40.8	137.1
1914	1	1	32	7	50.9	122.3
1917	1	4	34	7	64.7	107.1
1931	1	1	29	7	48.8	126.6
1940	1	2	26	7	62.8	117.5
1948	1	3	29	7	59	118.1
1959	1	3	37	7	58.7	112.6
1963	1	2	34	7	60.1	114.1
1965	1	2	25	7	57.4	123.4
1969	1	4	27	7	59.9	119.2
1996	1	2	28	7	44.5	131.4
2000	1	1	30	7	52	123.1
2006	1	2	25	7	57.7	123.2
2012	1	4	40	7	46.5	119.1
2025	1	1	25	7	49.6	128.6
2026	1	2	28	7	34	143.6
2032	1	2	25	7	45	133.7
2038	1	2	18	7	56.5	130.3
2049	1	2	25	7	53.9	126
2060	1	1	29	7	53	123.2
2063	1	1	19	7	52.8	132.3
2075	1	2	30	7	60.1	117.4
2084	1	3	35	7	69.5	97.5
2091	1	4	30	7	49	125.5
2096	1	2	30	7	48.9	124.7
2104	1	2	22	7	63.5	119.2
2118	1	1	26	7	55.6	123.9
2126	1	2	22	7	67.6	110.5
2134	1	2	22	7	45.9	135.7
2135	1	2	23	7	51.4	129.8
2137	1	2	28	7	58	120.4
2150	1	1	25	7	55	124.3
2153	1	4	29	7	61.2	117.5
2155	1	2	39	7	63.9	105
2158	1	1	19	7	64.3	119.9
2163	1	3	24	7	58.8	123.3
2165	1	3	23	7	52.5	128
2171	1	2	25	7	55	125.2
2177	1	3	37	7	72.7	91.1
2187	1	3	24	7	50.3	128.9
2192	1	1	29	7	61	117.6
2199	1	5	33	7	72.4	94.2
2209	1	2	25	7	77.3	92
2210	1	2	30	7	48.4	126.1
2211	1	1	25	7	58.5	122.7
2215	1	5	29	7	61.9	117
2219	1	1	26	7	73	97.9
2224	1	3	33	7	51.9	120.6
2233	1	3	29	7	56.5	120.6
2255	1	1	28	7	68.3	104.6
2266	1	3	36	7	52.3	117.8
2268	1	2	30	7	62.7	114.4
2280	1	3	32	7	50.7	122.4
2283	1	1	20	7	53.1	130.2
2288	1	2	29	7	57.5	119.1
2295	1	3	28	7	66.7	107.7
2299	1	1	19	7	37.5	148.1
2301	1	2	28	7	51.8	124.1
2302	1	2	35	7	58.1	114.6
2319	1	1	23	7	59.3	123.8
2321	1	2	29	7	66.6	107.1
2324	1	2	24	7	65.3	112.8
2330	1	2	26	7	55.6	123.9
2340	1	2	29	7	60.1	118.2
2362	1	2	34	7	49.4	121.7
2363	1	1	18	7	53.8	132.4
2367	1	2	33	7	57.7	116.5
2372	1	2	27	7	52.1	124.8
2376	1	3	35	7	45.3	124.4
2379	1	3	33	7	56.6	117.2
2385	1	2	26	7	61.8	119.6
2387	1	2	26	7	65	112.7
2389	1	3	33	7	55.9	117.7
2390	1	3	38	7	74.5	87.8
2415	3	2	26	7	38.8	139.4
2427	3	2	26	7	52.8	126
2447	4	1	20	7	34.5	151.2
2455	3	3	27	7	61.5	118.1
2456	3	1	26	7	52.9	125
2490	3	3	27	7	65.2	111.5
2491	3	2	26	7	59.8	120.9
2497	3	3	26	7	49.3	128.9
2508	1	2	28	7	41.7	134.3
2520	1	3	26	7	62.1	119.1
2522	1	2	25	7	61.4	120.7
2524	1	1	22	7	54	128.6
2529	1	3	29	7	62	116.8
2553	1	1	20	7	53.4	130.9
2558	1	3	29	7	50.2	125.4
2561	1	2	26	7	47.1	130.8
2573	1	1	21	7	55.5	128.4
2598	1	4	25	7	47.1	131.7
2602	1	4	37	7	53.4	116.2
2634	1	2	27	7	52.8	125.1
2635	1	2	24	7	43	136.7
2673	1	2	26	7	46.1	131.7
2712	1	2	34	7	65.9	104.8
2728	1	1	37	7	65.7	103
2729	1	1	24	7	45	134.7
2739	1	1	27	7	43.7	133.1
2791	1	1	24	7	51.1	129.2
2832	1	2	20	7	51.8	131.3
2841	1	4	34	7	39	131.6
2854	1	2	25	7	57.6	123.3
2855	1	3	27	7	60.6	119.6
2859	1	3	28	7	66.5	108.1
2867	1	1	18	7	49.7	135.9
2897	1	3	26	7	49.9	128.3
2898	1	2	30	7	56.4	119
2900	1	3	32	7	48.3	124.4
2901	1	1	18	7	59.7	128
2915	1	3	28	7	54.7	122.8
2919	1	4	28	7	47.7	128.4
2925	1	4	36	7	58.6	113.5
2930	1	3	35	7	62.1	111.8
2937	1	3	30	7	53	122.3
2940	1	2	22	7	61.5	123.2
2941	1	2	24	7	54.3	126.6
2942	1	3	26	7	54.8	124.5
2944	1	5	34	7	64.9	106.7
2952	1	2	23	7	52.1	129.2
2965	1	2	31	7	67.3	103.6
2969	1	1	21	7	58.5	126.2
2971	1	2	25	7	49.5	129.6
2974	1	1	25	7	53.3	125.6
2978	1	3	25	7	66.9	109.6
2979	1	2	30	7	58.3	118.6
2981	1	3	27	7	70	102.3
2982	1	3	32	7	55.9	118.5
2992	1	2	34	7	62.2	112.3
2996	1	1	25	7	54.3	125.7
3000	1	2	30	7	70.9	98.6
3005	1	2	24	7	47.8	133.9
3019	1	2	28	7	59.2	119.6
3020	1	3	29	7	56	121
3029	1	2	27	7	84.6	80.8
3031	1	2	25	7	56.2	124.3
3032	1	2	27	7	46.4	130.5
3067	1	2	35	7	56.2	115.9
3070	1	2	23	7	60.3	123.2
3074	1	3	35	7	53.7	117.6
3077	1	1	29	7	72.4	96.8
3085	1	4	25	7	52.2	127.4
3087	1	2	21	7	57.4	127
3109	1	1	25	7	55.3	125
3112	1	1	20	7	41.9	141.8
3125	1	1	26	7	47.3	129.7
3132	1	4	34	7	49.1	122
3143	1	1	28	7	49.4	127
3144	1	2	22	7	54.1	127.6
3145	1	3	25	7	53.9	126
3150	1	2	28	7	49	127.3
3170	3	3	33	7	54.4	118.8
3179	3	2	35	7	51.9	118.9
3194	3	1	24	7	53.2	127.5
3195	3	2	26	7	59.7	121
3203	3	2	23	7	53.4	128.2
3211	3	1	26	7	63.4	116.1
3226	3	2	23	7	58.4	124.5
3230	3	1	19	7	73.5	102
3235	3	3	39	7	55.6	113.1
3237	3	4	23	7	47.9	132.9
3243	3	3	34	7	63.1	110.4
3261	1	2	20	7	48.3	135.3
3263	1	3	26	7	63.1	116
3265	1	3	31	7	48.8	124
3274	1	1	18	7	45.2	140.3
3281	1	3	31	7	57.8	118.1
3284	1	1	26	7	51.3	127.2
3285	1	1	21	7	48.8	133.9
3295	1	2	29	7	63.1	114.4
3301	1	6	38	7	66.4	100.9
3306	1	2	25	7	56.7	123.9
3313	1	1	19	7	42.5	142.1
3316	1	2	26	7	49.6	128.6
3346	1	4	29	7	58.1	119.5
3350	1	1	29	7	49.2	126.3
3356	1	3	34	7	48.6	122.4
3360	1	3	29	7	53.6	121.9
3375	1	3	29	7	57.3	119.2
3382	1	2	29	7	41.9	133.1
3384	1	2	28	7	46.4	129.6
3397	1	3	28	7	43.4	131.6
3403	1	1	21	7	42.5	140.1
3406	1	1	26	7	58.6	121.7
3407	1	3	34	7	50.2	121.1
3409	1	1	23	7	57.5	125.1
3411	1	3	33	7	49.5	122.5
3421	1	3	26	7	54.3	124.8
3423	1	1	28	7	54.5	122.9
3425	1	1	27	7	44.5	132.3
3444	1	1	26	7	51.1	127.3
3474	1	1	27	7	65.8	110.2
3480	1	1	34	7	59	114.8
3545	1	1	21	7	50	132.8
3553	1	2	21	7	50.3	132.6
3556	1	2	23	7	70.3	104.7
3558	1	3	36	7	53.2	117.1
3565	1	1	27	7	46.8	129.3
3568	1	3	34	7	43.2	127.2
3571	1	1	18	7	47.4	138.1
3574	1	5	31	7	63.4	112.1
3579	1	2	31	7	55.2	119
3580	1	3	26	7	60.9	120.2
3582	1	1	22	7	55.2	127.7
3583	1	2	25	7	68	107.4
3584	1	5	33	7	59.5	114.5
3587	1	3	31	7	54.7	120.2
3596	1	4	35	7	61.1	112.7
3598	1	1	20	7	55.7	129.1
3621	1	4	39	7	61.5	109.4
3636	1	2	29	7	51.5	124.4
3656	1	1	30	7	62	116
3660	1	2	36	7	55	115.9
3666	1	3	24	7	59.8	122.6
3683	1	3	34	7	45.2	124.5
3686	1	1	25	7	59.6	121.9
3694	6	4	29	7	65.5	109.3
3696	1	2	28	7	65.6	109.1
3697	1	4	31	7	48.1	124.5
3705	1	5	34	7	35.9	135.2
3712	1	1	18	7	57.9	128.4
3716	1	3	31	7	49.3	124.4
3731	1	1	28	7	55.4	122.3
3733	1	2	28	7	56.4	121.6
3742	1	1	29	7	65.7	108.9
3743	1	3	30	7	56	119.3
3753	1	2	21	7	49.4	133.4
3756	1	2	30	7	59.6	117.7
3763	1	4	35	7	47.3	122.6
3790	1	3	37	7	51	118
3792	1	3	32	7	58.4	116.8
3808	1	3	32	7	60.5	115.5
3856	1	3	28	7	69.5	102.5
3908	3	1	19	7	51.7	133.3
3917	3	2	31	7	58.7	117.5
3928	3	1	19	7	44.8	138.7
3929	3	2	22	7	43.4	138.2
3938	3	1	22	7	53.5	129
3958	3	4	34	7	63.7	109.1
3967	3	1	20	7	43.5	140.1
3979	3	3	30	7	65	109.6
3980	2	2	26	7	59.8	120.9
4010	1	2	26	7	60.4	120.5
4011	1	3	28	7	51	125.7
4018	1	1	21	7	48	134.6
4021	1	4	23	7	53.1	128.4
4029	1	2	24	7	48.6	131.3
4031	1	3	35	7	47	122.9
4037	1	2	34	7	66.1	104.4
4039	1	3	35	7	44.6	124.1
4060	1	2	32	7	57.5	117.4
4065	1	1	18	7	54.9	130.6
4071	1	1	40	7	55.9	112.1
4074	1	2	25	7	57.9	122.2
4078	1	1	27	7	52.9	124.2
4086	1	2	30	7	72.3	96.3
4090	1	2	26	7	54.8	124.5
4095	1	1	26	7	53.4	125.5
4103	1	2	30	7	60.3	117.3
4106	1	2	27	7	50.3	126.2
4107	1	2	31	7	54.5	120.4
4112	1	1	22	7	56.3	126
4113	1	1	23	7	56.9	125.5
4115	1	2	26	7	50.8	127.6
4120	1	1	27	7	52.7	124.3
4122	1	1	24	7	44	135.7
4126	1	1	19	7	53.9	131.4
4142	1	2	28	7	67.9	105.4
4148	1	1	19	7	52.1	132.9
4150	1	3	34	7	51.2	120.3
4156	1	2	32	7	67.4	103.4
4162	1	1	32	7	63.6	110.9
4165	1	3	28	7	49.3	127.1
4168	1	2	23	7	62.2	120.5
4505	1	3	26	7	58	122.2
4507	1	3	34	7	55.3	117.3
4508	1	1	26	7	57.5	122.5
4512	1	1	31	7	50.6	123.4
4513	1	3	30	7	62.7	114.4
4517	1	1	21	7	56.6	127.5
4523	1	2	28	7	50.9	125.7
4525	1	1	28	7	55.5	122.2
4528	1	1	21	7	51.2	131.8
4531	1	2	24	7	53.3	127.4
4535	1	4	32	7	55.7	118.7
4537	1	3	31	7	52.7	121.7
4540	1	1	24	7	40.3	139.6
4550	1	3	22	7	65.3	109.7
4558	1	3	35	7	63.5	108.8
5514	1	2	35	7	69.6	97.4
5526	1	4	29	7	51.3	124.5
5530	1	2	23	7	58.3	124.5
5538	1	2	33	7	35.1	137.2
5545	1	3	34	7	55.5	117.2
5550	1	2	30	7	59.2	118
5559	1	1	28	7	51.4	125.3
5562	1	1	21	7	55.5	128.4
5567	1	2	34	7	53.4	118.7
5568	1	3	33	7	51.4	121
5569	1	2	33	7	53.9	119.1
5581	1	2	27	7	45.4	131.5
5582	1	2	29	7	59.3	118.7
5583	1	2	25	7	59.4	122.1
5595	1	3	27	7	59.9	120
5600	1	2	32	7	54.7	119.4
5607	1	4	22	7	60.2	124.1
5619	1	3	28	7	47.9	127.4
5621	1	4	40	7	66	100.3
5626	1	1	28	7	48.9	127.4
5633	1	1	30	7	58.7	118.3
5638	1	2	25	7	51.9	127.6
5645	1	2	39	7	52.3	115.4
5653	1	2	27	7	48.2	128.9
5667	1	3	23	7	44.8	135.8
5671	1	2	29	7	55	121.7
5675	1	1	19	7	53.3	131.9
5689	1	4	33	7	61.2	114.3
5698	1	2	23	7	53.3	128.3
5704	1	1	32	7	57.7	117.3
5711	1	3	28	7	52	124.9
5722	1	2	29	7	48.2	127.1
8001	3	1	20	7	57.4	127.8
8019	3	1	20	7	45.4	138.1
8022	3	2	21	7	67.9	110.7
8042	3	2	28	7	57.8	120.6
8049	3	1	32	7	51.6	121.7
8053	3	2	25	7	52.7	127
8059	3	1	23	7	59.2	123.9
8201	3	3	28	7	59.4	119.5
8206	3	2	27	7	48.4	128.7
8213	3	2	26	7	57.1	122.8
8231	3	1	23	7	55.4	126.6
8235	3	1	27	7	59.5	119.4
8236	3	3	41	7	61.1	108.1
8241	3	1	22	7	43	138.6
8244	3	1	27	7	57.1	121.9
8249	3	2	24	7	67.3	109.6
8255	2	3	42	7	46.8	117.2
1003	1	2	26	8	38.2	140.1
1004	1	3	30	8	55.8	120.3
1020	1	1	20	8	44.5	139
1026	1	1	22	8	46.5	135.1
1030	1	3	23	8	25	164.5
1039	1	3	23	8	48.8	131.1
1041	1	2	28	8	43.3	132.6
1051	1	2	30	8	68.7	102.5
1057	1	2	25	8	37.6	140.9
1073	1	2	27	8	35.1	143.1
1075	1	2	24	8	53.5	127.2
1080	1	4	32	8	44.7	127.6
1092	1	2	35	8	46.7	123.1
1105	1	1	25	8	49	130
1107	1	1	25	8	53.7	126.2
1133	1	5	33	8	45.1	126.3
1136	1	3	34	8	35.9	135.2
1161	1	2	28	8	49.8	126.6
1173	1	2	29	8	42.3	132.7
1182	1	2	34	8	76.2	87.3
1191	1	2	27	8	46.3	130.6
1193	1	3	39	8	55.4	113.2
1202	1	3	36	8	69.1	97.5
1204	1	2	26	8	50.5	127
1209	1	2	34	8	56	116.8
1223	1	1	30	8	46.4	127.8
1225	1	2	28	8	39.5	136.7
1230	1	3	38	8	44.8	122.2
1233	1	3	24	8	43.5	136.2
1236	1	1	22	8	39.4	141.7
1249	1	3	33	8	58	116.3
1263	1	4	33	8	59.8	114.3
1272	1	2	25	8	40.2	138.8
1286	1	2	26	8	44.8	133
1307	1	2	34	8	53.5	118.6
1312	1	1	19	8	39.8	145.2
1317	1	2	28	8	57.1	121.1
1325	1	2	36	8	34.8	134.7
1339	1	1	20	8	51.3	132.7
1340	1	4	29	8	55.2	121.6
1341	1	2	27	8	41.7	134.3
1342	1	3	28	8	53.3	123.8
1344	1	3	35	8	52.9	118.2
1348	1	3	38	8	59.7	111.2
1350	1	3	30	8	39.4	134.9
1351	1	1	20	8	45.5	138
1352	1	2	23	8	53.3	128.3
1354	1	4	32	8	53.9	119.1
1363	1	5	28	8	59.3	119.6
1365	1	2	28	8	44	131.9
1367	1	2	33	8	49	122.9
1370	1	2	34	8	45.4	125.2
1371	1	1	19	8	42.7	141.9
1381	1	3	33	8	53	119.8
1398	1	2	30	8	56	120.1
1399	1	2	35	8	73.8	90.7
1411	1	3	32	8	49.3	123.5
1414	1	3	38	8	63	107.6
1432	1	3	28	8	66.4	108.3
1443	1	1	30	8	63.7	112.3
1444	1	3	28	8	66.8	107.5
1451	1	2	32	8	50.4	122.6
1452	1	1	19	8	54.6	130.9
1454	1	2	34	8	60.8	113.7
1464	1	2	25	8	52.8	126.9
1470	1	2	28	8	63.2	114.1
1471	1	2	34	8	55.5	117.2
1475	1	2	22	8	53.5	129
1477	1	3	25	8	54.5	125.6
1494	1	2	23	8	59.9	123.4
1495	1	2	28	8	48.6	127.7
1523	1	1	25	8	52.7	126.1
1529	1	4	33	8	65.1	107.1
1537	1	4	43	8	76.4	82.2
1538	1	3	25	8	48.1	130.8
1545	1	3	30	8	47.8	126.6
1546	1	6	41	8	53.8	112.7
1551	1	2	24	8	44.5	135.2
1559	1	4	27	8	47.5	128.6
1565	1	2	29	8	47.3	127
1587	1	4	27	8	68.7	104.6
1626	1	2	34	8	56.3	116.6
1636	1	2	22	8	44.1	137.5
1644	1	2	27	8	45.6	131.3
1647	1	2	27	8	47.3	129.7
1651	2	1	36	8	54.5	116.2
1652	3	2	22	8	40.1	141.9
1654	1	2	27	8	59.5	120.3
1665	3	3	24	8	57.4	123.4
1702	3	3	25	8	49.2	128.9
1706	3	1	20	8	49.1	134.6
1758	1	5	41	8	45.4	119.2
1778	1	3	37	8	55.8	114.5
1779	1	3	29	8	44.7	130.3
1797	1	2	26	8	56.3	123.4
1801	1	2	27	8	44.6	131.3
1814	1	5	28	8	46.7	128.4
1818	1	2	25	8	45.2	132.6
1820	1	2	30	8	59.7	117.6
1824	1	3	35	8	52.4	118.6
1826	1	1	21	8	55.4	128.4
1839	1	2	29	8	47.3	127
1841	1	1	19	8	45.9	137.6
1845	1	3	34	8	61.4	113.3
1851	1	2	26	8	38.9	139.3
1857	1	1	26	8	30.5	149.9
1865	1	3	30	8	53.6	121.9
1878	1	2	34	8	52.7	119.2
1885	1	3	30	8	44.5	129.6
1893	1	1	20	8	59.5	126.3
1899	1	4	27	8	58.5	121
1921	1	4	30	8	55.6	120.4
1922	1	4	29	8	57	120.3
1923	1	2	28	8	60.3	118.9
1924	1	4	32	8	52.2	121.2
1926	1	1	26	8	49.7	128.5
1933	3	2	27	8	36.4	141.4
1949	1	4	28	8	58.4	120.2
1951	1	2	22	8	54.9	127.9
1954	1	3	27	8	61.5	119
1956	1	2	38	8	59.2	111.5
1957	1	2	23	8	53.1	128.4
1962	1	3	30	8	51.6	123.4
1967	1	3	33	8	63.5	110.3
1979	1	4	33	8	43.2	128.1
1985	1	5	35	8	50.3	120.2
1997	1	1	30	8	49.6	125
2011	1	3	37	8	58.6	112.7
2014	1	2	25	8	44.5	134.2
2029	1	3	29	8	61.6	116.4
2043	1	2	24	8	53	127.6
2048	1	2	32	8	46.3	126.1
2050	1	1	22	8	52.7	129.7
2054	1	4	40	8	54.8	112.8
2056	1	4	35	8	56.2	115.1
2072	1	4	42	8	55.3	110.1
2073	1	2	35	8	62.3	111.3
2087	1	2	27	8	54.1	124.1
2105	1	4	33	8	61.6	114
2107	1	2	26	8	60.3	120.6
2119	1	2	25	8	47.3	131.5
2132	1	4	25	8	41	137.9
2139	1	3	32	8	56.5	118.1
2143	1	4	30	8	63.6	112.5
2144	1	2	38	8	75.6	86.3
2149	1	2	35	8	53.5	117.8
2161	1	2	31	8	52.6	121.8
2162	1	2	32	8	53	120.6
2180	1	3	29	8	53.4	122.9
2186	1	1	28	8	62.2	117.2
2189	1	2	29	8	49.5	125.1
2208	1	3	31	8	42.3	129.9
2216	1	3	28	8	56.6	120.6
2222	1	2	25	8	42.2	136.6
2256	1	4	27	8	67.2	107.5
2259	1	2	23	8	65.5	114
2267	1	2	32	8	55.5	118.8
2270	1	2	20	8	52.5	131.7
2274	1	3	41	8	55.5	111.5
2277	1	1	26	8	59.9	120
2284	1	1	28	8	41.8	134.2
2298	1	1	20	8	54	130.4
2300	1	2	34	8	63.2	110.2
2305	1	2	26	8	58.1	122.1
2313	1	1	23	8	53.2	127.5
2314	1	1	24	8	52.8	127.8
2326	1	3	29	8	43.1	131.9
2339	1	5	30	8	58.1	118.7
2353	1	6	41	8	76.5	83.3
2360	1	2	29	8	56.6	119.7
2365	1	3	34	8	58.4	115.2
2369	1	3	25	8	65.9	111.6
2374	1	2	33	8	51.4	121
2377	1	2	26	8	49.1	129
2381	1	3	34	8	51.1	119.5
2382	1	4	33	8	60.3	114.8
2396	1	4	34	8	58.4	114.4
2407	3	2	29	8	43.6	130.5
2409	3	1	23	8	47.4	133.3
2412	3	2	26	8	68.4	105.9
2416	1	3	38	8	59.1	111.6
2420	1	2	28	8	59.8	119.2
2422	3	1	26	8	53	125.8
2440	3	3	34	8	48	122.9
2443	4	2	35	8	48.8	121.4
2472	3	3	26	8	58	122.2
2481	3	4	27	8	52.6	125.3
2484	3	3	28	8	57.4	120.9
2485	3	3	31	8	32.1	143.3
2509	1	1	26	8	57.8	122.3
2517	1	3	31	8	49	124.7
2521	1	3	25	8	60.5	121.3
2526	1	3	37	8	48.7	119.8
2537	1	2	30	8	53	122.3
2538	1	1	19	8	53.6	131.7
2540	1	3	32	8	64.5	109
2543	1	2	31	8	51.2	122.9
2546	1	2	25	8	52.4	127.2
2549	1	4	30	8	56.8	119.6
2552	1	4	27	8	56.4	122.4
2555	1	2	32	8	43.7	128.5
2569	1	1	27	8	28.7	152.9
2574	1	5	30	8	58.9	118.2
2582	1	3	31	8	43.9	129.3
2586	1	4	33	8	57.7	116.5
2587	1	2	32	8	51.3	121.9
2589	1	3	33	8	46.5	125.1
2603	1	1	22	8	48.9	132.9
2604	1	3	25	8	51.7	127.8
2608	1	3	34	8	47.8	123.1
2611	3	5	36	8	40.2	128.5
2615	1	3	25	8	44.3	133.5
2624	1	1	28	8	25.7	157.4
2630	1	3	34	8	53.2	118.8
2633	1	2	20	8	46.1	137.4
2648	1	3	27	8	53.2	124.8
2667	1	2	23	8	42.6	138.1
2677	1	3	41	8	54	112.6
2697	1	3	32	8	48.9	123.9
2703	1	4	34	8	53.2	118.8
2710	1	2	29	8	62.2	116.4
2715	1	2	32	8	58.5	116.8
2735	1	1	29	8	61.4	117.4
2737	1	3	26	8	50.8	127.6
2743	1	4	34	8	48.2	122.7
2748	1	3	25	8	50.7	128.6
2750	1	1	21	8	47.9	134.7
2753	1	1	18	8	51.8	133.2
2754	1	#NULL!	27	8	55.8	122.8
2755	1	1	31	8	54.7	119.4
2756	1	3	32	8	65	108
2763	1	3	29	8	54.9	121.8
2766	1	2	34	8	56.9	116.2
2770	1	1	19	8	55.4	130.3
2784	1	1	31	8	56.3	119.1
2793	1	1	23	8	45.4	135.2
2794	1	3	31	8	73.1	94.4
2798	1	3	34	8	47.3	122.6
2800	1	2	35	8	49.2	121
2802	1	3	28	8	53.8	123.5
2805	1	2	31	8	51.3	122.8
2816	1	2	21	8	45.4	137.1
2828	1	2	33	8	57.6	115.7
2829	1	2	31	8	41.8	131.4
2831	1	4	36	8	45	122.9
2834	1	3	29	8	56.6	120.6
2840	1	2	24	8	63.5	116.7
2847	1	5	27	8	40.8	136.2
2863	1	3	26	8	54.6	124.6
2878	1	2	30	8	55.1	120.8
2890	1	1	25	8	62.4	119.2
2899	1	2	27	8	53.4	124.6
2914	1	1	24	8	60.9	121.9
2922	1	3	27	8	59.5	120.3
2932	1	2	29	8	63.8	112
2934	1	3	33	8	62.5	112.5
2935	1	2	24	8	56.6	124.9
2936	1	3	38	8	55.7	113.8
2945	1	3	28	8	63	114.6
2948	1	1	31	8	45.4	127.8
2954	1	3	34	8	46.3	124.4
2963	1	3	32	8	57.6	116.6
2972	1	2	22	8	55.9	127.2
2977	1	1	26	8	59.5	121.1
3003	1	4	29	8	67.4	105.6
3021	1	2	23	8	57.3	124.4
3025	1	1	19	8	50.8	134
3028	1	4	31	8	56.2	118.3
3034	1	2	24	8	44.3	135.4
3037	1	1	31	8	51.3	122.8
3062	1	2	36	8	47.3	121.8
3081	1	3	30	8	40	134.2
3082	1	2	24	8	57.5	124.2
3088	1	2	25	8	56.1	123.5
3089	1	4	30	8	61.9	116.2
3090	1	3	37	8	47.1	121.1
3097	1	2	32	8	47	125.5
3098	1	3	35	8	60.8	112.1
3101	1	3	31	8	55.8	119.4
3117	1	2	25	8	56.7	123.9
3135	1	2	26	8	53.9	125.1
3166	3	1	23	8	38.4	142.9
3172	3	1	21	8	49.7	133.1
3204	3	1	29	8	42.9	132.1
3219	3	3	23	8	54.1	127.6
3221	3	2	23	8	66.6	111.7
3228	3	3	33	8	62.5	112.5
3231	3	1	18	8	40.8	145.1
3233	3	2	24	8	40.8	139.1
3238	3	5	30	8	57.6	119
3250	3	1	26	8	57.7	122.4
3266	1	2	27	8	56.1	121.8
3267	1	3	30	8	44.7	129.4
3291	1	2	42	8	55.5	110.8
3296	1	1	24	8	48.7	130.3
3315	1	3	29	8	39.3	135.9
3317	1	1	18	8	55.5	131.1
3320	1	1	28	8	53.1	124
3328	1	1	21	8	46.2	136.3
3335	1	4	27	8	59	120.6
3344	1	2	22	8	52.9	129.5
3348	1	2	32	8	60.8	115.3
3354	1	1	24	8	30.5	153.1
3355	1	3	31	8	41.2	131.1
3358	1	4	34	8	49	122.1
3359	1	3	29	8	45.1	129.9
3363	1	3	40	8	45.4	120
3367	1	3	27	8	65.2	111.5
3379	1	2	29	8	49.8	124.9
3381	1	1	18	8	48.5	137
3399	1	1	30	8	53.2	122.2
3430	1	1	24	8	53.7	127.1
3434	1	3	28	8	63.6	114.1
3441	1	3	35	8	48.6	121.5
3443	1	2	26	8	47	130.9
3453	1	1	21	8	45.8	136.7
3454	1	1	26	8	56.9	122.1
3466	1	3	27	8	53.6	124.5
3469	1	2	24	8	53	127.6
3470	1	3	28	8	39.6	136.6
3473	1	3	32	8	45.9	126.5
3476	1	2	22	8	54.7	128.1
3511	1	1	27	8	59.4	120.3
3517	1	2	23	8	57.4	125.2
3518	1	2	33	8	49	122.9
3523	1	3	33	8	62	113.6
3527	1	3	29	8	54.8	121.9
3542	1	2	28	8	47.2	128.9
3546	1	3	28	8	67.7	105.8
3547	1	1	22	8	67	111.7
3588	1	1	23	8	71.3	102.9
3590	1	4	29	8	62.3	116.1
3601	1	3	34	8	51.2	120.3
3609	1	2	23	8	50.2	130.8
3628	1	3	29	8	60.8	117.8
3643	1	2	24	8	59.5	122.8
3645	1	2	35	8	66.7	102.5
3646	1	1	18	8	49	136.6
3649	1	1	20	8	36.6	148.2
3661	1	4	42	8	49.8	114.8
3665	1	3	32	8	51.1	122.1
3672	1	1	22	8	41.1	140.7
3677	1	1	30	8	55.5	120.5
3710	1	2	34	8	62.2	112.3
3714	3	2	38	8	48.5	119.1
3722	1	3	38	8	58.3	112.1
3735	1	2	33	8	72.2	94.5
3757	1	1	21	8	51.4	131.6
3768	1	1	26	8	48	130
3773	1	3	41	8	50.3	115.2
3778	1	2	29	8	56.8	120.4
3779	1	3	30	8	67	105.6
3800	1	2	33	8	60.7	114.6
3802	1	2	30	8	55.2	120.7
3811	1	3	35	8	46.8	123.1
3816	1	2	28	8	50.1	126.4
3848	1	2	28	8	60.6	118.7
3909	3	2	30	8	47.8	125.7
3910	3	4	35	8	45.9	123.8
3915	2	1	24	8	44.7	135
3942	3	1	18	8	63.7	122.1
3943	3	6	38	8	59.7	111.2
3954	3	3	27	8	65.6	110.6
3956	3	1	24	8	45.2	134.5
3964	3	3	36	8	67.1	101.1
3981	3	4	33	8	52.8	119.9
4016	1	3	36	8	69.5	96.9
4022	1	1	21	8	44.8	137.7
4027	1	2	21	8	50.1	132.8
4046	1	3	31	8	54.5	120.4
4054	1	1	18	8	54.3	131.1
4069	1	3	34	8	56.4	116.5
4072	1	2	29	8	61.5	117.3
4076	1	2	27	8	56.6	122.3
4098	1	4	36	8	61.2	111.9
4099	1	2	26	8	53.9	125.1
4100	1	2	33	8	48.7	123.2
4109	1	4	31	8	60.1	116.6
4128	1	4	31	8	54.9	120.1
4130	1	4	33	8	72.8	92.9
4131	1	2	25	8	54	125.9
4138	1	2	27	8	61.8	118.8
4141	1	2	28	8	59.4	119.5
4147	1	3	41	8	52.4	113.7
4152	1	3	31	8	52.9	121.6
4166	1	1	25	8	50	129.2
4169	1	3	22	8	53.6	128
4172	1	2	33	8	53	119.8
4175	1	3	32	8	60.9	115.2
4514	1	2	24	8	49.6	130.4
4544	1	3	29	8	43.8	131.2
4560	1	2	25	8	54.6	125.5
5503	1	1	27	8	59.3	120.4
5516	1	3	26	8	47.2	130.7
5517	1	2	25	8	61.3	120.8
5521	1	3	30	8	51	123.9
5536	1	1	19	8	53.9	131.4
5549	1	1	22	8	55.1	127.8
5558	1	2	29	8	58	119.6
5570	1	2	30	8	51.9	123.2
5573	1	1	22	8	56.2	126.9
5577	1	2	23	8	48.8	132
5588	1	2	30	8	51.1	123.8
5590	1	2	24	8	55.7	125.5
5612	1	2	22	8	53.1	129.3
5615	1	2	27	8	38.7	138.6
5617	1	2	29	8	55.5	121.4
5627	1	1	27	8	39.1	138.1
5629	1	1	18	8	51.4	134.5
5635	1	3	31	8	41.3	131.9
5639	1	2	24	8	38.4	141.9
5643	1	1	23	8	47.6	133.1
5648	1	3	29	8	49.6	125.9
5655	1	3	26	8	59.6	120.2
5659	1	1	36	8	50.8	118.9
5670	1	3	24	8	57.2	124.4
5684	1	2	28	8	56.1	121.8
5685	1	2	27	8	60.6	119.6
5688	1	2	31	8	67.1	104.7
5709	1	4	38	8	60.3	110.8
5718	1	1	19	8	62.3	123.7
5720	1	2	34	8	49.5	121.7
8004	3	1	19	8	49	135.6
8009	3	1	25	8	39.5	139.6
8013	3	3	27	8	61.6	118.9
8014	3	4	38	8	51.4	116.8
8020	3	1	22	8	44.8	136.8
8025	3	1	24	8	44.4	135.3
8029	3	4	40	8	58.4	110.5
8032	3	1	21	8	41.9	139.8
8034	3	2	28	8	56.6	120.6
8040	3	4	34	8	52	118.9
8058	3	2	26	8	54.6	123.7
8060	3	1	22	8	46.3	135.3
8202	3	1	26	8	55.2	124.2
8210	2	1	18	8	45.5	140
8218	3	3	22	8	52	130.2
8223	3	3	26	8	51.2	127.3
8246	3	2	37	8	57.8	113.2
8247	2	2	25	8	49.8	129.3
1001	1	2	25	9	44.1	134.6
1045	1	2	28	9	40.7	135.3
1084	1	3	32	9	49	123.8
1086	1	4	26	9	46	130.9
1098	1	3	36	9	67.1	101.1
1101	1	2	32	9	61.7	114.8
1138	1	2	37	9	48.6	119
1149	1	3	34	9	56.5	116.5
1150	1	3	27	9	58.4	121
1164	1	5	39	9	47.3	119.2
1176	1	2	27	9	58.8	120.8
1180	1	2	18	9	57.8	128.5
1211	1	3	33	9	58	116.3
1213	1	3	29	9	64.9	110.5
1219	1	2	20	9	57.9	127.5
1222	1	2	25	9	58.5	122.7
1231	1	3	31	9	53.5	121.1
1239	1	3	30	9	55.3	120.6
1248	1	5	27	9	45.3	131.6
1255	1	3	26	9	67	108.6
1256	1	2	24	9	46.1	133.6
1260	1	2	27	9	52.1	125.7
1262	1	1	21	9	31.8	154.2
1266	1	3	28	9	48.9	127.4
1270	1	4	31	9	48.7	124.9
1271	1	2	23	9	50.9	129.3
1281	1	2	22	9	49.6	132.3
1284	1	2	22	9	45.1	136.5
1287	1	2	25	9	50.1	129.1
1303	1	1	19	9	55.4	130.3
1313	1	2	27	9	53.1	124.9
1322	1	1	37	9	54.9	115.1
1331	1	2	29	9	54.8	121.9
1334	1	3	32	9	49.6	123.3
1356	1	3	31	9	55.7	119.5
1360	1	2	36	9	50.1	119.5
1368	1	2	27	9	43	133.8
1384	6	4	30	9	49	124.7
1400	1	2	37	9	56.9	113.8
1403	1	2	26	9	58.8	120.8
1408	1	2	22	9	46.6	135
1410	1	2	28	9	45.5	130.5
1461	1	1	32	9	56.3	118.3
1472	1	1	24	9	48.7	130.3
1476	1	3	29	9	57.4	120
1478	1	3	31	9	43.3	129.8
1480	1	1	21	9	50	131.9
1486	1	1	28	9	64.1	113
1489	1	1	21	9	49.2	133.6
1500	1	4	32	9	42.7	129.5
1506	1	1	20	9	61.8	124.8
1516	1	2	23	9	60.2	123.2
1531	1	2	25	9	71	102
1532	1	2	40	9	61.7	108.5
1535	1	1	20	9	46.5	137
1547	1	3	37	9	53.6	116
1548	1	4	28	9	57.2	121
1553	1	2	24	9	49.9	130.2
1554	1	1	27	9	46.6	130.4
1569	1	1	24	9	44.2	135.5
1576	1	2	23	9	56.6	125.8
1578	1	2	33	9	54.1	119
1591	1	2	30	9	62.1	115.8
1592	1	2	24	9	38.7	141.5
1597	1	1	27	9	46.5	130.4
1610	1	1	22	9	45.9	134.7
1621	1	3	32	9	37.1	135.7
1622	1	1	20	9	50.7	132.2
1630	1	2	25	9	34.2	146.4
1637	1	2	30	9	45.3	128.8
1640	1	2	31	9	45.9	127.4
1646	1	1	20	9	55.2	129.5
1668	6	4	33	9	53.3	119.6
1683	2	3	32	9	43.2	128.1
1686	3	3	41	9	57.9	110
1703	3	6	28	9	47.2	128.9
1764	1	3	30	9	52.9	122.4
1777	1	3	37	9	47	121.2
1789	1	1	19	9	38.3	147.1
1799	3	2	30	9	40.3	133.9
1827	1	3	27	9	38.9	138.3
1858	1	1	27	9	34.5	143.9
1872	1	3	30	9	53.4	122
1888	1	1	27	9	51	126.5
1890	1	1	26	9	41.7	136.2
1900	1	4	30	9	57.3	119.2
1901	1	1	30	9	45.1	129
1904	1	2	34	9	51.4	120.2
1911	1	1	27	9	41.7	135.2
1929	1	1	18	9	52.9	133.2
1941	1	3	40	9	60.5	109.2
1958	1	2	25	9	49.4	129.7
1966	1	2	26	9	31.7	149
1981	1	1	20	9	62.1	124.2
1988	1	1	25	9	52.9	126.8
1989	1	3	30	9	58.8	118.2
1994	1	3	28	9	46.7	128.4
1995	1	2	29	9	60.2	118.1
2008	1	1	25	9	48.4	130.6
2017	1	3	30	9	70.6	99.1
2019	1	1	30	9	54.8	121
2020	1	1	18	9	46.8	138.7
2034	1	1	25	9	45.9	131.9
2039	1	2	33	9	50	122.1
2044	1	2	28	9	47.1	129
2053	1	4	35	9	41.1	128.4
2069	1	2	40	9	61.6	108.5
2078	1	2	26	9	42.5	135.3
2079	1	3	34	9	48.8	122.2
2081	1	2	26	9	48.7	128.5
2082	1	3	34	9	52.7	119.2
2083	1	2	38	9	53.3	115.4
2088	1	2	22	9	52	129.3
2094	1	3	31	9	67.8	102.7
2103	1	2	33	9	62.4	112.7
2124	1	4	35	9	41.8	127.7
2130	1	2	24	9	46.6	133.1
2138	1	3	36	9	51.2	118.6
2159	1	1	21	9	54.5	129.1
2160	1	3	26	9	54.3	124.8
2170	1	3	27	9	56.2	121.7
2172	1	3	35	9	58.5	114.3
2183	1	2	25	9	45	133.7
2203	1	3	32	9	64.4	109.2
2212	1	2	28	9	61.4	118.2
2217	1	1	25	9	61.9	120.4
2225	1	1	36	9	57	114.5
2230	1	3	32	9	52.9	120.7
2239	1	2	32	9	71.2	96.8
2240	1	3	33	9	62	113.6
2242	1	2	25	9	49.7	129.4
2247	1	2	25	9	52	127.5
2257	1	2	28	9	70.2	101.2
2261	1	2	23	9	51.7	129.6
2271	1	5	33	9	33.3	139.6
2292	1	7	37	9	60	111.8
2293	1	4	29	9	52.7	123.4
2308	1	2	31	9	65.9	107
2328	1	2	28	9	50.6	126
2329	1	5	41	9	54.2	112.4
2331	1	1	18	9	57	129
2332	1	2	25	9	58.3	122.8
2344	1	2	20	9	43.4	140.2
2347	1	3	25	9	53.8	125.2
2359	1	1	22	9	53.2	129.3
2370	1	2	36	9	61.4	111.8
2380	1	2	26	9	58.9	121.5
2408	3	5	32	9	45.3	126.1
2430	3	2	24	9	65.3	113.6
2458	3	5	33	9	53.7	119.3
2467	3	1	29	9	41	134.1
2469	3	2	30	9	48.1	126.3
2475	3	2	25	9	69	104.8
2488	1	3	36	9	49.4	120
2501	1	3	29	9	50.2	125.4
2512	1	3	33	9	43.1	128.2
2523	1	3	32	9	47.7	124.9
2535	1	2	27	9	48.7	128.5
2579	1	3	38	9	50	117.9
2580	1	2	22	9	42.7	139
2596	1	2	27	9	57.9	121.4
2609	1	2	32	9	31.1	142.8
2636	1	3	32	9	54.7	118.6
2643	1	2	29	9	49.2	126.3
2646	1	2	20	9	49.4	132.4
2649	1	2	33	9	39.2	131.4
2656	1	1	30	9	56.9	119.5
2662	1	2	30	9	40.2	134
2665	1	2	27	9	46	130.9
2668	1	5	34	9	58.3	115.3
2685	1	4	34	9	64.6	107.3
2698	1	1	23	9	43.3	136.4
2700	1	4	28	9	43.9	132
2704	1	1	30	9	44.2	129.9
2711	1	2	28	9	45.1	130.8
2720	1	2	18	9	47.2	138.3
2730	1	1	27	9	41.9	135
2738	1	2	29	9	47.5	127.7
2745	1	4	34	9	48.2	122.7
2749	1	5	30	9	54.5	121.2
2764	1	2	24	9	50.3	128.9
2783	1	2	22	9	50.8	131.2
2788	1	1	23	9	35.3	146.9
2789	1	2	31	9	59.5	116.9
2795	1	4	37	9	39.9	127.9
2803	1	2	34	9	46.4	124.3
2808	1	2	25	9	44.7	134
2813	3	2	38	9	58.7	111.8
2815	1	2	26	9	46.8	131.1
2825	1	3	21	9	51.3	131.7
2853	1	3	28	9	62.3	116.9
2858	1	1	25	9	51.2	128.2
2860	1	3	29	9	59.3	118.7
2868	1	4	26	9	68.6	105.6
2870	1	2	34	9	55.2	117.4
2876	1	1	21	9	53	130.3
2892	1	4	28	9	52	124.9
2893	1	2	27	9	49.8	127.5
2896	1	3	29	9	46.7	128.4
2907	1	3	32	9	65.6	106.8
2938	1	1	26	9	31.9	148.7
2956	1	3	25	9	67.8	107.8
2957	1	4	37	9	59.8	111.2
2961	1	2	32	9	69.7	99.3
2962	1	1	20	9	57.1	128.1
2970	1	2	28	9	58.2	119.5
2976	1	3	29	9	58.2	119.5
2987	1	3	33	9	60.8	114.5
2990	1	6	30	9	51.2	122.9
2991	1	2	28	9	42.8	133.1
3023	1	2	34	9	57.7	115.7
3042	1	4	35	9	62	112
3043	1	4	35	9	41	127.6
3047	1	4	34	9	58.3	115.3
3054	1	1	19	9	57	129
3056	1	2	29	9	67.3	105.8
3057	1	2	23	9	50.7	130.4
3061	1	1	29	9	47	128.2
3069	1	2	34	9	61.4	113.3
3071	1	2	26	9	47.3	130.6
3078	1	1	26	9	73.9	96.5
3084	1	3	30	9	47.2	127.1
3092	1	2	29	9	46.6	128.5
3095	1	2	28	9	47.5	128.6
3096	1	2	24	9	52.1	128.3
3104	1	2	26	9	56.8	123
3105	1	4	35	9	45.3	124.4
3107	1	3	26	9	46.4	131.5
3110	1	3	28	9	60	119.1
3127	1	4	31	9	47.4	126
3133	1	2	26	9	62.1	119.1
3141	1	3	33	9	51	121.3
3152	3	3	24	9	54.5	126.4
3158	3	2	26	9	42	135.8
3173	1	4	32	9	55.6	118.7
3176	3	3	31	9	41.2	132
3177	3	2	30	9	40.3	133.9
3191	3	2	29	9	59	118.9
3197	3	3	35	9	57.4	115.1
3201	3	1	23	9	42.3	138.4
3220	3	1	21	9	48.8	133.9
3236	3	5	37	9	60.8	111.3
3239	3	2	23	9	42.3	138.4
3242	3	6	42	9	61.4	107.1
3247	3	2	25	9	50.6	127.8
3249	3	1	21	9	59.7	125.3
3278	1	2	33	9	56	117.6
3280	1	3	28	9	52.1	124.8
3283	1	2	29	9	58.8	119.1
3289	1	2	35	9	52.3	118.6
3318	1	2	23	9	48.5	132.3
3329	1	2	26	9	41.7	136.2
3332	1	2	30	9	47.4	126.9
3333	1	3	30	9	42	132.1
3338	1	1	24	9	47.4	132.4
3345	1	2	33	9	56	117.6
3362	1	1	26	9	64.8	113.1
3377	1	1	30	9	45.9	128.3
3386	1	2	26	9	46.4	131.5
3391	1	1	23	9	43.8	136.8
3392	1	1	22	9	45.7	135.9
3422	1	2	38	9	51.1	117.1
3428	1	4	32	9	54.1	119.8
3451	1	1	30	9	45	128.2
3456	1	1	28	9	52.2	124.7
3459	1	3	29	9	53.5	122.8
3461	1	2	28	9	52	124.9
3467	1	3	29	9	48.2	127.1
3504	1	1	27	9	54.2	124
3531	1	2	30	9	48.3	126.1
3533	1	1	24	9	51.1	128.2
3534	1	3	27	9	50.9	126.6
3548	1	2	38	9	63	107.6
3549	1	2	25	9	70.2	103.4
3551	1	2	24	9	47.7	132.1
3552	1	2	29	9	57	120.3
3554	1	2	23	9	41.1	138.7
3566	1	3	33	9	70.8	96.1
3581	1	1	25	9	59.4	122.1
3591	1	1	20	9	49.1	134.6
3605	1	3	33	9	55.9	117.7
3606	1	4	41	9	60.7	108.3
3620	1	1	23	9	58.4	124.5
3625	1	3	34	9	63.6	109.4
3630	1	3	39	9	65.3	102.3
3659	1	1	25	9	56.4	124.2
3673	1	3	27	9	57.3	121.8
3699	1	2	21	9	61.8	123.9
3706	1	4	24	9	60.2	122.4
3721	1	2	22	9	45.8	134.8
3744	1	2	34	9	67	102.7
3750	1	1	32	9	54.7	119.4
3777	1	3	26	9	63.3	116.3
3781	1	3	32	9	52.9	120.7
3793	1	1	28	9	57.8	120.6
3794	1	5	44	9	66.8	96.1
3798	1	2	23	9	55.9	126.3
3803	1	3	34	9	43.8	125.8
3821	1	1	24	9	43.1	136.6
3833	1	7	37	9	47.9	120.4
3838	1	1	25	9	56.1	124.4
3844	1	3	35	9	45.7	124
3846	1	2	34	9	49.7	120.6
3855	1	3	30	9	43.3	130.8
3905	3	2	27	9	51.2	126.4
3931	3	1	27	9	47.6	129.4
3932	2	2	31	9	58.4	117.7
3945	3	3	29	9	55.6	121.3
3949	3	4	38	9	47.1	120.2
3952	3	2	27	9	55.2	122.4
3953	3	2	24	9	53.3	126.5
3962	3	2	27	9	70.2	101.9
3985	3	1	26	9	57.6	121.6
4015	1	3	34	9	57	116.1
4024	1	4	28	9	63.6	114.1
4038	1	2	34	9	53.2	118.8
4053	1	3	40	9	58.8	110.2
4062	1	1	19	9	37.7	147.8
4073	1	2	29	9	49.5	126
4082	1	3	35	9	62.7	110.5
4089	1	3	38	9	53.9	115
4093	1	2	22	9	54.9	127.9
4097	1	1	24	9	52.8	127.8
4101	1	3	28	9	45.2	130.7
4102	1	1	25	9	49.7	129.4
4105	1	3	39	9	59.8	110.4
4118	1	1	30	9	47.9	126.5
4136	1	5	34	9	44.4	126.1
4155	1	4	39	9	51.2	116.2
4160	1	2	29	9	51.4	124.5
4174	1	2	28	9	56.9	120.4
4502	1	3	36	9	46	122.9
4521	1	3	29	9	57.5	119.9
4524	1	1	23	9	63.6	117.3
4526	1	3	27	9	56.1	122.6
4556	1	1	23	9	46.4	134.3
4559	1	1	18	9	50.4	135.3
4561	1	1	22	9	31	154.4
4572	1	3	30	9	62.7	114.4
5512	1	3	33	9	54.9	118.4
5518	1	3	27	9	53.9	124.3
5520	1	4	34	9	46.5	123.3
5522	1	2	21	9	42.8	139.8
5533	1	3	37	9	51.9	117.3
5541	1	1	18	9	60.4	126.6
5563	1	2	35	9	49.7	120.6
5572	1	1	19	9	64.2	120.1
5574	1	2	25	9	44	133.8
5579	1	2	37	9	54.6	115.3
5605	1	3	25	9	56.6	123.1
5622	1	1	18	9	47.5	138
5624	1	2	34	9	47.3	123.5
5630	1	1	28	9	57	121.1
5640	1	3	32	9	53.6	120.2
5663	1	4	25	9	49.3	128.9
5666	1	1	33	9	59.1	115.6
5694	1	4	31	9	54.3	119.7
5695	1	2	31	9	64	110.8
5701	1	3	32	9	51.2	121.2
5714	1	1	30	9	41.8	132.3
8003	3	1	27	9	56.1	122.6
8016	3	3	33	9	44	126.5
8017	3	4	33	9	50.5	121.7
8035	3	3	23	9	56.6	125.8
8077	3	2	27	9	57.8	121.4
8207	1	1	23	9	58.7	124.3
8245	3	1	27	9	62.2	118
8253	3	3	27	9	44.4	132.4
1008	1	2	26	10	44.8	132.1
1019	1	1	19	10	41.2	143.6
1036	1	1	27	10	45.6	131.3
1038	1	2	29	10	71.8	97.8
1047	1	7	34	10	43.9	126.6
1069	1	2	29	10	42.7	132.3
1076	1	3	28	10	46.7	129.3
1095	1	4	29	10	38.6	135.8
1103	1	5	36	10	53.9	116.6
1151	1	2	25	10	42.2	136.6
1154	1	2	27	10	38.6	137.7
1165	1	2	37	10	45.5	121.6
1192	1	2	24	10	35.7	144.3
1201	1	2	27	10	31.6	148.1
1203	1	3	32	10	38.1	134.5
1212	1	3	30	10	57.2	119.3
1217	1	3	31	10	51.3	122.8
1218	1	4	27	10	45.7	131.2
1268	1	2	36	10	56.2	115.1
1276	1	4	30	10	50.5	124.3
1289	1	2	25	10	51.4	128
1305	1	4	32	10	50.6	122.5
1309	3	3	28	10	51.7	125.1
1329	1	2	25	10	52.4	127.2
1338	1	3	33	10	50.4	121.8
1361	1	2	26	10	47.3	130.6
1366	1	3	36	10	43.7	125
1378	1	4	33	10	49.3	121.8
1412	1	3	27	10	58.5	121
1424	1	2	23	10	45	135.6
1442	1	2	27	10	52.3	124.6
1447	1	3	29	10	55.3	121.5
1508	1	2	21	10	40.4	142.5
1509	1	2	22	10	54.8	127.1
1514	1	7	35	10	56.3	115
1519	1	2	22	10	54.2	128.5
1524	1	3	32	10	62.3	113.7
1550	1	2	36	10	43.4	125.3
1564	1	1	28	10	28.5	152.2
1567	1	2	19	10	49.4	135.3
1607	1	2	30	10	61.9	116.2
1635	1	2	33	10	63.8	109.7
1788	1	4	36	10	53.6	116.9
1810	3	2	27	10	41.4	135.5
1837	1	3	32	10	48.1	124.5
1874	1	6	26	10	46	131.8
1883	1	3	25	10	49.1	129.9
1889	3	4	31	10	55.8	119.4
1892	1	2	25	10	50.5	128.7
1902	1	1	32	10	45.6	126.8
1915	1	3	35	10	40.4	129.2
1935	1	3	37	10	54	114.9
1936	1	3	29	10	59	118.9
1952	1	4	34	10	50.5	120.9
1977	1	1	34	10	39.8	130.7
2010	1	3	34	10	41.9	128.5
2018	1	1	29	10	54.5	122.1
2024	1	2	25	10	54.4	125.6
2033	1	2	25	10	57.4	123.4
2052	1	2	22	10	40.5	141.4
2067	1	4	28	10	51.2	125.5
2092	1	3	37	10	43.4	124.4
2098	1	3	30	10	45.5	128.6
2123	1	3	29	10	56	121
2156	1	3	26	10	57.4	122.6
2229	1	3	34	10	64.3	107.9
2243	1	2	35	10	51.1	119.5
2275	1	2	29	10	56.9	120.4
2279	1	1	24	10	36.6	144.1
2286	1	4	36	10	52.4	117.7
2289	1	2	35	10	55.8	116.1
2296	1	2	27	10	50.4	127
2297	1	2	31	10	60	116.6
2303	1	5	42	10	57.5	109.5
2323	1	3	30	10	55.1	120.8
2343	1	2	21	10	51.3	131.7
2346	1	2	21	10	61.4	124.2
2357	1	1	18	10	53.4	132.8
2366	1	4	38	10	51.6	116.7
2388	1	3	33	10	54.5	118.7
2398	1	3	32	10	59.5	116.1
2428	4	4	32	10	30.4	144.8
2449	3	4	38	10	51.9	115.6
2452	3	1	23	10	48.2	132.6
2453	2	3	34	10	55.1	117.4
2471	3	4	36	10	65.3	104.4
2479	3	2	30	10	55.3	120.6
2480	3	2	28	10	64.3	111.8
2486	3	5	32	10	53.2	120.5
2489	3	1	19	10	52.6	132.5
2503	1	2	27	10	55.7	122.9
2514	1	2	24	10	57.7	124.1
2518	1	3	35	10	55.8	116.1
2531	1	3	21	10	52.8	130.5
2536	1	3	37	10	47.5	119.9
2545	1	3	31	10	43	129.2
2570	1	3	25	10	23.9	164.7
2601	1	2	25	10	43.2	135.5
2612	1	3	38	10	50.9	117.2
2613	1	3	40	10	37.7	127.6
2669	1	3	32	10	66.3	105.5
2680	1	2	30	10	49.2	125.4
2702	1	1	23	10	32.6	150.8
2706	1	5	24	10	43.6	136.1
2714	1	2	20	10	55.5	128.4
2731	1	2	25	10	58	122.2
2761	1	3	24	10	57.4	124.3
2772	1	3	28	10	47	128.2
2774	1	2	28	10	55.9	121.9
2809	1	1	18	10	41.8	143.9
2818	1	2	24	10	52	128.4
2835	1	2	26	10	53.5	125.4
2874	1	3	20	10	60.4	125.7
2875	1	1	26	10	53.3	125.6
2877	1	3	24	10	60.9	121.1
2882	1	1	18	10	55.6	131
2886	1	1	19	10	49.4	135.3
2903	1	2	25	10	57.8	122.3
2920	1	2	26	10	54.4	124.8
2924	1	2	30	10	39.4	134.9
2951	1	3	37	10	36.9	131.2
2980	1	4	25	10	51.1	128.2
2993	1	1	22	10	45.2	136.4
2998	1	2	29	10	52.2	123
3046	1	2	24	10	60.2	122.4
3052	1	3	28	10	57.4	120.9
3055	1	1	26	10	54.3	124.8
3058	1	1	29	10	65.7	108.9
3060	1	3	32	10	61.8	114.7
3066	1	1	18	10	55.2	131.3
3080	1	3	25	10	56.2	124.3
3083	1	2	29	10	53.7	122.7
3111	1	5	40	10	52.7	114.3
3116	1	2	20	10	51.5	131.6
3124	1	2	25	10	53.4	126.4
3126	1	3	35	10	62.6	109.9
3130	1	2	20	10	64.3	119.1
3131	1	1	21	10	55	128.7
3151	3	1	20	10	45.1	138.4
3164	3	3	33	10	33.8	138.9
3167	3	2	19	10	34.6	151
3190	3	2	40	10	75.2	85.6
3207	3	1	24	10	48.4	131.5
3222	2	1	34	10	44.8	124.8
3251	1	4	36	10	47.2	121.9
3264	1	3	38	10	53.1	115.6
3271	1	4	38	10	42.7	123.3
3276	1	3	39	10	51.3	116.1
3279	1	2	22	10	40.5	141.4
3294	1	4	36	10	59.9	112.7
3307	1	4	34	10	51.9	119.8
3312	1	3	37	10	59.3	112.2
3325	1	2	23	10	51.9	129.4
3330	1	2	27	10	43.3	133.5
3366	1	3	27	10	42	134.9
3376	1	2	24	10	41.2	138.6
3395	1	4	30	10	40.9	133.2
3398	1	1	24	10	32.6	149.7
3402	1	1	26	10	27.6	156
3412	1	2	26	10	51.1	127.3
3413	1	3	31	10	38.6	134.8
3416	1	1	18	10	46.1	139.4
3468	1	1	29	10	53.9	122.5
3472	1	1	24	10	48.1	131.7
3499	1	1	21	10	57.9	126.6
3510	1	3	28	10	57.1	121.1
3515	1	1	19	10	48.6	135
3573	1	2	25	10	48.2	129.8
3575	1	2	27	10	32.9	146.2
3589	1	3	32	10	49.5	123.4
3592	1	3	30	10	58.7	118.3
3617	1	2	32	10	55.2	119
3623	1	2	29	10	57.7	119.8
3624	1	4	32	10	69.3	100
3641	1	3	36	10	51.8	118.2
3647	1	2	29	10	53.7	122.7
3668	1	1	26	10	53.9	125.1
3689	1	2	27	10	53.4	124.6
3691	1	3	34	10	57.5	115.8
3695	1	4	32	10	55	119.2
3717	1	1	23	10	56.6	125.8
3728	1	2	38	10	60.2	110.9
3751	1	2	26	10	55.3	124.1
3780	1	3	30	10	48	125.5
3805	1	3	38	10	47.9	119.6
3815	1	3	29	10	45.5	129.5
3870	1	1	19	10	48.5	136.1
3921	3	4	26	10	59.9	120.9
3936	3	4	28	10	46.1	129.9
3940	3	2	24	10	52.6	127
3950	3	4	30	10	52.8	122.5
3951	3	2	25	10	54.6	125.5
3966	3	4	38	10	48.8	118.8
3968	3	2	20	10	54.5	130
4020	1	2	27	10	50.6	126.9
4088	1	3	23	10	55.6	125.6
4092	1	2	25	10	59.3	121.3
4094	1	2	24	10	65.7	112.8
4108	1	3	31	10	59.9	116.7
4157	1	3	23	10	57.5	125.1
4158	1	1	28	10	61.5	118.1
4527	1	1	18	10	57.8	128.5
4534	1	3	36	10	44.6	123.3
4552	1	3	32	10	56.2	117.5
4554	1	5	36	10	58.7	113.4
5509	1	1	20	10	57.7	127.6
5528	1	3	30	10	65.4	108.7
5543	1	3	28	10	49.4	127
5548	1	3	37	10	47.6	120.7
5553	1	3	31	10	66.9	104.3
5554	1	2	25	10	45.1	132.7
5556	1	2	25	10	54.9	125.3
5561	1	4	35	10	71.9	93
5587	1	2	30	10	60.9	116.9
5591	1	5	36	10	50.2	119.4
5594	1	3	29	10	49.1	126.3
5597	1	1	24	10	55.7	125.5
5601	1	1	20	10	45.3	138.2
5604	1	4	36	10	51.3	118.6
5618	1	3	27	10	57.6	120.7
5623	1	3	35	10	34.5	136
5641	1	2	32	10	51.5	120.9
5656	1	1	26	10	58	122.2
5657	1	3	32	10	47.5	125.1
5658	1	1	26	10	60.1	119.9
5673	1	3	28	10	49.8	126.6
5674	1	3	34	10	53.7	118.4
5678	1	4	28	10	59.9	119.2
5681	1	4	30	10	56.6	118.9
5682	1	1	19	10	53.7	131.6
5716	1	3	27	10	64.2	113.6
5725	1	4	33	10	60	115
8000	3	5	35	10	50.7	119.9
8008	3	2	18	10	53.4	132.8
8011	3	1	18	10	56.6	130.3
8015	3	3	28	10	40.4	135.7
8021	3	2	25	10	50.3	128.9
8024	3	3	25	10	54.7	125.4
8026	3	3	29	10	51.5	123.5
8036	3	3	28	10	51.2	125.5
8057	3	4	34	10	52.5	119.3
8080	3	3	27	10	63.5	115.1
8204	3	3	29	10	56.1	120.1
8225	3	2	37	10	44.7	123.2
8228	3	1	21	10	52.2	131
8242	3	3	26	10	60	120.8
8256	3	5	31	10	61.6	114.8
1017	1	3	29	11	34.9	141.4
1102	1	2	22	11	58.3	125.4
1131	1	6	35	11	49.2	121
1224	1	3	30	11	51.6	123.4
1243	1	2	27	11	50.2	126.3
1267	1	1	28	11	46.4	129.6
1275	1	3	32	11	41.3	130
1316	1	2	30	11	40.2	134
1346	1	2	25	11	49.8	128.4
1386	1	3	29	11	49.3	126.2
1393	1	3	26	11	41	136.9
1423	1	2	39	11	50	117.1
1430	1	1	19	11	46.8	137.7
1459	1	2	29	11	45.9	129.2
1465	1	1	21	11	55.5	127.5
1504	1	2	29	11	46.1	129
1544	1	3	30	11	107.2	59.8
1613	1	3	38	11	59.1	111.6
1620	1	3	25	11	50.9	128.4
1650	1	3	37	11	48.6	119.8
1664	3	5	38	11	34.8	132.8
1687	3	2	23	11	36.3	145.5
1757	1	3	28	11	47	129.1
1775	1	1	33	11	43.6	127.7
1780	1	2	26	11	57.5	121.6
1860	1	2	39	11	19.3	160.1
1866	1	1	28	11	40	135.2
1870	1	2	34	11	56.8	116.3
1871	1	3	29	11	48.3	127
1895	1	1	18	11	27	165
1897	1	2	24	11	43.8	135.9
1930	1	4	36	11	41.4	126.3
1999	1	2	32	11	48.2	124.5
2001	1	2	28	11	40.2	135.9
2059	1	4	34	11	52.5	119.3
2085	1	1	25	11	43.1	135.6
2093	1	1	26	11	52	126.6
2106	4	3	22	11	50.3	131.7
2112	1	3	33	11	51.5	120.9
2122	1	2	24	11	60.1	122.4
2146	1	2	26	11	63.1	116.8
2151	1	2	31	11	50.5	123.4
2168	1	2	28	11	58.6	119.2
2221	1	5	28	11	51.4	125.3
2248	1	1	21	11	48	134.6
2278	1	4	33	11	39.5	132
2281	1	8	33	11	33.6	138.2
2307	1	4	35	11	60	113.4
2316	1	2	28	11	59.5	119.4
2341	1	2	29	11	42.6	132.4
2424	3	2	25	11	62.5	119
2437	3	2	32	11	66.5	105.1
2444	3	2	19	11	55.8	130
2448	4	4	37	11	37.8	130.2
2462	3	3	41	11	47.8	117.2
2463	1	2	28	11	42.1	133.8
2544	1	3	28	11	52.5	124.5
2554	1	3	32	11	51.3	121.9
2577	1	3	29	11	50	124.7
2590	1	3	27	11	49	127.3
2591	1	1	22	11	55.1	127.8
2618	1	2	31	11	37.5	136.1
2682	1	3	33	11	56.7	117.2
2688	1	1	24	11	57.2	124.4
2689	1	3	32	11	53	120.6
2707	1	3	33	11	61.8	113.9
2724	1	3	36	11	56.5	114.9
2776	1	3	29	11	52.9	123.3
2785	1	1	19	11	46.2	138.3
2821	1	6	36	11	50.3	119.3
2826	1	2	27	11	45	130.9
2842	1	2	28	11	48.7	126.7
2857	1	2	37	11	56.5	114
2865	1	2	26	11	57.7	122.4
2883	1	2	25	11	54.8	125.3
2891	1	3	34	11	72	94.1
2904	1	1	32	11	65.1	107.8
2909	1	1	30	11	52.1	122.2
2943	1	3	30	11	72.3	96.3
2949	1	3	35	11	57.2	115.2
3012	1	3	29	11	59.3	118.7
3035	1	4	30	11	48	125.5
3103	1	3	36	11	63.8	107.4
3118	1	4	33	11	53.2	119.6
3120	1	3	30	11	64.7	110.2
3149	1	1	21	11	56.4	127.7
3175	6	3	29	11	48.4	126.9
3205	3	2	26	11	59.1	120.5
3206	3	1	22	11	52.1	130.1
3216	3	2	25	11	44.1	134.6
3262	1	4	29	11	46.9	128.3
3269	1	3	36	11	38.5	129.4
3270	1	2	37	11	40	127.8
3293	1	3	34	11	42.9	127.5
3327	1	2	30	11	37.5	137.1
3340	1	2	33	11	42.1	129.2
3351	1	3	33	11	26	151.4
3393	1	3	28	11	43	132
3401	1	1	26	11	32.8	147.3
3405	1	4	37	11	58.2	112.9
3429	1	2	31	11	42.7	130.4
3460	1	1	26	11	51.2	127.3
3465	1	2	27	11	48.1	129
3516	1	2	23	11	46.4	134.3
3519	1	1	22	11	47.2	133.5
3530	1	3	24	11	49.6	129.5
3538	1	3	31	11	46.2	127.1
3564	1	2	33	11	67.2	103
3613	1	1	20	11	34	151.9
3618	1	2	19	11	71.8	104.9
3635	1	3	26	11	53.1	125.8
3737	1	3	33	11	48.3	122.6
3747	1	3	33	11	42.3	129
3759	1	2	21	11	65	116.7
3761	1	1	21	11	43.9	138.7
3764	1	3	37	11	53.4	116.2
3766	1	2	30	11	55.7	120.4
3810	1	1	20	11	51.1	132.8
3824	1	2	28	11	37.6	137.9
3851	1	2	23	11	48.3	132.5
3857	1	3	26	11	50.1	128.2
3902	3	4	35	11	51.3	119.4
3916	3	2	25	11	58.7	122.5
3935	3	3	32	11	48.9	123.9
3944	2	2	37	11	47.2	121
3947	3	2	27	11	50.3	127.1
3974	3	4	36	11	71.3	93.9
3984	3	2	24	11	55.3	125.8
4034	1	2	26	11	59.8	120.9
4057	1	3	33	11	48.7	123.2
4070	1	2	30	11	64	111.6
4085	1	2	27	11	55.7	122.9
4116	1	1	22	11	52.1	129.2
4117	1	1	24	11	71.5	101.8
4132	1	4	31	11	68	103
4146	1	1	27	11	52.3	125.5
4149	2	1	19	11	42.3	142.3
4151	1	3	35	11	56.9	114.6
4159	1	2	29	11	38.8	136.5
4173	1	2	33	11	68.9	99.3
4532	1	4	33	11	47.4	124.3
4551	1	1	31	11	49.5	124.2
4555	1	1	22	11	30.3	155.6
5542	1	3	24	11	47	132.8
5547	1	4	34	11	43.8	126.7
5552	1	2	31	11	58.7	117.5
5578	1	1	26	11	47.7	130.3
5596	1	4	30	11	74	93.7
5613	1	4	37	11	51.7	117.4
5620	1	2	31	11	51.8	122.4
[truncated: 1,097 more rows]
